# Supplementary material for: Characterisation of canine KCNIP4: A novel gene for cerebellar ataxia identified by whole-genome sequencing two affected Norwegian Buhund dogs
Source: PLoS Genet. 2020 Jan 30;16(1):e1008527. doi: 10.1371/journal.pgen.1008527 (PMC7012447; doi:10.1371/journal.pgen.1008527)
Supplement: S1 Table — For two of the variants (ITPR3 and ENSCAFG00000030891) one dog failed genotyping. (XLSX) [file pgen.1008527.s001.xlsx]

## Sheet: Sheet1
			Obligate Carriers			Unaffected Dogs
Chromosome	Position	Gene	Homozygous Reference	Heterozygous	Homozygous Variant	Homozygous Reference	Heterozygous	Homozygous Variant	Total
3	88890674	KCNIP4	0	2	0	8	4	0	14
12	3016408	ITPR3	0	0	1	0	3	9	13
12	1357280	ZBTB12	0	0	2	0	3	9	14
15	16999815	ENSCAFG00000030728	2	0	0	8	3	1	14
15	19175300	ENSCAFG00000030891	2	0	0	8	2	1	13
17	61194104	ENSCAFG00000030938	1	0	1	0	4	8	14
18	39244371	ENSCAFG00000031871	0	0	2	0	3	9	14
20	1178402	PLXNA1	0	2	0	2	5	5	14
32	37511942	PRSS12	1	1	0	3	7	2	14
