# Supplementary material for: Characterisation of canine KCNIP4: A novel gene for cerebellar ataxia identified by whole-genome sequencing two affected Norwegian Buhund dogs
Source: PLoS Genet. 2020 Jan 30;16(1):e1008527. doi: 10.1371/journal.pgen.1008527 (PMC7012447; doi:10.1371/journal.pgen.1008527)
Supplement: S3 Table — (XLSX) [file pgen.1008527.s003.xlsx]

## Sheet: Sheet1
Breed	Number
Affenpinscher	2
Airedale Terrier	5
Alaskan Husky	2
Alaskan Malamute	4
Alpine Dachsbracke	2
American Bulldog	2
American Cocker Spaniel	1
American Staffordshire Terrier	2
Australian Cattle Dog	5
Australian Shepherd	3
Australian Terrier	1
Basenji	7
Grand Basset Griffon Vendeen	1
Basset Hound	9
Bavarian Hound	1
Beagle	8
Bearded Collie	13
Bedlington Terrier	1
Berger Blanc Suisse	1
Berger Picard	2
Bichon Frise	6
Black Russian Terrier	1
Bloodhound	1
Border Collie	44
Border Collie Cross	1
Border Terrier	9
Boston Terrier	1
Boxer	2
Briard	2
Brussels Griffon	3
Bull Terrier	3
Bulldog	3
Bullmastiff	2
Cairn Terrier	4
Cane Corso	5
Cardigan Welsh Corgi	1
Cavalier King Charles Spaniel	6
Central Asian Shepherd dog	1
Cesky Terrier	1
Chesapeake Bay Retriever	1
Chihuahua	6
Chinese Crested Dog	3
Chinese Indigenous Dog	28
Chow Chow	2
Cocker Spaniel	1
Collie	1
Cross Breed	4
Curly Coated Retriever	5
Dachshund	6
Dalmatian	4
Dandie Dinmont Terrier	5
Doberman Pinscher	5
Dogue de Bordeaux	6
Dutch Shepherd	1
Elo	1
English Bulldog	1
English Cocker Spaniel	3
English Mastiff	2
English Setter	1
English Springer Spaniel	3
Entlebucher Sennenhund	8
Eurasier	2
Field Spaniel	1
Finnish Lapphund	2
Flat Coated Retriever	4
French Bulldog	7
Friesian Stabyhoun	2
German Shepherd Dog	20
German Wirehaired	1
Giant Schnauzer	5
Glen of Imaal Terrier	1
Golden Retriever	13
Gordon Setter	1
Great Dane	2
Great Pyrenees	1
Greater Swiss Mountain Dog	6
Greyhound	7
Griffon Bruxellois	1
Havanese	3
Heideterrier	1
Hovawart	3
Irish Red and White Setter	4
Irish Setter	2
Irish Soft Coated Wheaten Terrier	1
Irish Terrier	3
Irish Water Spaniel	1
Irish Wolfhound	8
Italian Greyhound	1
Italian Spinone	2
Jack Russell Terrier	8
Jagdterrier	2
Japanese Akita	1
Japanese Chin	1
Karelian Bear dog	1
Keeshond	3
Kerry Blue Terrier	2
Kromfohrlander	1
Kunming Dog	10
Labrador Retriever	14
Lagotto Romagnolo	10
Lakeland Terrier	1
Lancashire Heeler	2
Landseer	2
Large Munsterlander	1
Leonberger	55
Lhasa Apso	1
Malinois	7
Maltese	1
Miniature Bull terrier	2
Miniature Long Haired Dachshund	2
Miniature Poodle	2
Miniature Schnauzer	25
Miniature Wire Haired Dachshund	1
Mixed Breed	8
Newfoundland	3
Northern Inuit	2
Norwegian Buhund	3
Norwich Terrier	5
Nova Scotia Duck Tolling Retriever	2
Old English Sheepdog	2
Otterhound	2
Papillon	4
Pembroke Welsh Corgi	4
Perro de Agua Espanol	1
Petit Basset Griffon Vendeen	5
Pomeranian	4
Poodle	19
Portuguese Podengo	1
Portuguese Water Dog	3
Pug	22
Rhodesian Ridgeback	4
Rottweiler	4
Rough Collie	1
Saluki	2
Scottish Deerhound	3
Scottish Terrier	6
Shar Pei	2
Shetland Sheepdog	4
Shih Tzu	5
Siberian Husky	5
Skye Terrier	2
Sloughi	3
Smooth Collie	1
Soft Coated Wheaten Terrier	2
Spitz (Grossspitz)	1
St. Bernard	2
Staffordshire Bull Terrier	1
Standard Poodle	2
Standard Schnauzer	1
Swedish Vallhund	3
Tibetan Mastiff	10
Tibetan Spaniel	1
Tibetan Terrier	4
Vizsla (smooth coat)	4
Vizsla (wire-haired)	1
Weimaraner	3
Welsh Springer Spaniel	9
West Highland White Terrier	20
Whippet	3
White Shepherd	1
Wolf	8
Yorkshire Terrier	69
Total	802
