# Supplementary material for: Characterisation of canine KCNIP4: A novel gene for cerebellar ataxia identified by whole-genome sequencing two affected Norwegian Buhund dogs
Source: PLoS Genet. 2020 Jan 30;16(1):e1008527. doi: 10.1371/journal.pgen.1008527 (PMC7012447; doi:10.1371/journal.pgen.1008527)
Supplement: S4 Table — There are no alignment data for this region in the Gorilla. (XLSX) [file pgen.1008527.s004.xlsx]

## Sheet: Sheet1
Species	Sequence
Human	CCA
Chimp	CCA
Orangutan	CCA
Gibbon	CCA
Rhesus	CCA
Crab-eating macaque	CCA
Baboon	CCA
Green monkey	CCA
Marmoset	CCA
Squirrel monkey	CCA
Bushbaby	CCA
Chinese tree shrew	CCA
Squirrel	CCA
Lesser Egyptian jerboa	CCA
Prairie vole	CCA
Chinese hamster	CCA
Golden hamster	CCA
Mouse	CCA
Rat	CCA
Naked mole-rat	CCA
Guinea pig	CCA
Chinchilla	CCA
Brush-tailed rat	CCA
Rabbit	CCA
Pika	CCA
Pig	CCA
Alpaca	CCA
Bactrian camel	CCA
Dolphin	CCA
Killer whale	CCA
Tibetan antelope	CCA
Cow	CCA
Sheep	CCA
Domestic goat	CCA
Horse	CCA
White rhinoceros	CCA
Cat	CCA
Dog	CCA
Ferret	CCA
Panda	CCA
Pacific walrus	CCA
Weddell seal	CCA
Black flying-fox	CCA
Megabat	CCA
Big brown bat	CCA
David's myotis (bat)	CCA
Microbat	CCA
Hedgehog	CCA
Shrew	CCA
Star-nosed mole	CCA
Elephant	CCA
Cape elephant shrew	CCA
Manatee	CCA
Cape golden mole	CCA
Tenrec	CCA
Aardvark	CCA
Armadillo	CCA
Opossum	CCA
Tasmanian devil	CCA
Wallaby	CCA
Platypus	CCA
Rock pigeon	CCA
Saker falcon	CCA
Peregrine falcon	CCA
Collared flycatcher	CCA
White-throated sparrow	CCA
Medium ground finch	CCA
Zebra finch	CCA
Tibetan ground jay	CCA
Budgerigar	CCA
Parrot	CCA
Scarlet macaw	CCA
Mallard duck	CCA
Chicken	CCA
Turkey	CCA
American alligator	CCA
Green seaturtle	CCA
Painted turtle	CCA
Chinese softshell turtle	CCA
Spiny softshell turtle	CCA
Lizard	CCA
X. tropicalis	CCA
Coelacanth	CCA
Tetraodon	CCA
Fugu	CCA
Yellowbelly pufferfish	CCA
Nile tilapia	CCA
Princess of Burundi	CCA
Burton's mouthbreeder	CCA
Zebra mbuna	CCA
Pundamilia nyererei	CCA
Medaka	CCA
Southern platyfish	CCA
Stickleback	CCA
Atlantic cod	CCA
Zebrafish	CCA
Mexican tetra (cavefish)	CCA
Spotted gar	CCA
Lamprey	CCA
Gorilla	===
