# Supplementary material for: Characterisation of canine KCNIP4: A novel gene for cerebellar ataxia identified by whole-genome sequencing two affected Norwegian Buhund dogs
Source: PLoS Genet. 2020 Jan 30;16(1):e1008527. doi: 10.1371/journal.pgen.1008527 (PMC7012447; doi:10.1371/journal.pgen.1008527)
Supplement: S5 Table — (XLSX) [file pgen.1008527.s005.xlsx]

## Sheet: Sheet1
Canine RefSeq Transcript	Canine Ensembl Transcript	CanFam3.1 Genomic Position (Annotated)	Canine Protein RefSeq	Confirmed in Canine Cerebellum	Length (aa)	Pruunsild et al (2005)	Human Ensembl Transcript ID	Human UniProt Identifier	Mass (Da)	Confirmed Canine First Exon Coordinates (translated region)(CanFam 3.1)	Confirmed Canine Second Exon Coordinates (CanFam 3.1)
N/A	ENSCAFT00000090603.1 (Partial)	3: 87,771,875-88,894,884 (Ensembl)	N/A	Yes	250	KCNIP4-1a	ENST00000382152.7	Q6PIL6-1	28729	3:87771818-87771878 (Gap in genome until 87,771,874)	3:88754097-88754198
N/A	ENSCAFT00000090861.1 (Partial)	3: 87,771,875-88,894,884 (Ensembl)	N/A	Yes	216	KCNIP4-1aΔ2	ENST00000447367.6	Q6PIL6-2	25008	3:87771818-87771878 (Gap in genome until 87,771,874)	3:88780584-88780708
XM_014112663.2	ENSCAFT00000060142.1	3: 88,013,563-88,894,884 (Ensembl)	XP_013968138.1	Yes	225	KCNIP4-1bΔ2	ENST00000382148.7	Q6PIL6-5	26267	3:88013563-88013650	3:88780584-88780708
XM_003434400.4	ENSCAFT00000083618.1	3: 88,370,168-88,894,884 (Ensembl)	XP_003434448.1	Yes	229	KCNIP4-1dΔ2	ENST00000382150.8	Q6PIL6-4	26502	3:88370168-88370267	3:88780584-88780708
XM_005618660.3	N/A	3: 88,665,414-88,896,093 (RefSeq)	XP_005618717.1	Yes	233	KCNIP4-1eΔ2	ENST00000382149.9	Q3YAB7	26929	3:88665441-88665552	3:88780584-88780708
XM_536275.6	N/A	3: 88,754,085..88,894,884 (RefSeq)	XP_536275.4	No	213	N/A	N/A	N/A	N/A	N/A	N/A
N/A	ENSCAFT00000026195.4	3: 88,665,407-88,894,884 (Ensembl)	N/A	No	267	N/A	N/A	N/A	N/A	N/A	N/A
N/A	ENSCAFT00000079461.1	3: 88,665,407-88,894,884 (Ensembl)	N/A	No	280	N/A	N/A	N/A	N/A	N/A	N/A
N/A	ENSCAFT00000061238.1	3: 88,754,036-88,894,884 (Ensembl)	N/A	No	297	N/A	N/A	N/A	N/A	N/A	N/A
