# Supplementary material for: Characterisation of canine KCNIP4: A novel gene for cerebellar ataxia identified by whole-genome sequencing two affected Norwegian Buhund dogs
Source: PLoS Genet. 2020 Jan 30;16(1):e1008527. doi: 10.1371/journal.pgen.1008527 (PMC7012447; doi:10.1371/journal.pgen.1008527)
Supplement: S6 Table — (XLSX) [file pgen.1008527.s006.xlsx]

## Sheet: Sheet1
Variant Location	Variant cDNA	Variant Protein	Gene	Forward Primer Sequence [Tail]	Reverse Primer Sequence
3:88890674	c.538T>C	p.Trp180Arg	KCNIP4	AAATCCAGAGGGCTGTAACC	TTGTGTGGGTGATGGTGAG
18:39244371	c.410G>A	p. Asp137Asn	ENSCAFG00000031871	TCCAATGTGAATGTGTTACTGG	CCTTTGCTGGCTGTGTATGT
20:1178402	c.4697G>A	p.Arg1566His	PLXNA1	CCTTGTCACTCCCTTGTGCT	ATGTGTGCCCTGTCATCCA
12:3016408	c.1021C>T	p.Arg341Tryp	ITPR3	CAGCAGGAATGGTGAGGAC	GAGACAAGGGACAGGACAGC
17:61194104	c.7088G>A	p.Arg2363Lys	FLG2 (ENSCAFG00000030938)	CCTGAGCCAAAGCCATGT	CTGGACAGAACGAATCTGGA
32:37511942	c.2023G>T	p.Glu675*	PRSS12	TTGGAGGTGGTTTTCTGTGG	TAGGACTGAGGGTGGTGAGG
12:1357280	c.899_922del	p.Val300_ Ala307del	ZBTB12	[TGACCGGCAGCAAAATTG]GAGGTTGCTGCTGTGGTTG	GGGAGGGTTTGCTGTTGAT
15:16999815	c.274C>G	p.Pro92Ala	ENSCAFG00000030728	CGAGGTAACAGGGAACAGGA	GCTGGCGTGGGACATAATAA
15:19175300	c.226C>T	p.Ala76Val	ENSCAFG00000030891	CCCCAATCGCCTTAGAAACA	CTGGAGGAGGTCCCTGGAG
