# Supplementary material for: Characterisation of canine KCNIP4: A novel gene for cerebellar ataxia identified by whole-genome sequencing two affected Norwegian Buhund dogs
Source: PLoS Genet. 2020 Jan 30;16(1):e1008527. doi: 10.1371/journal.pgen.1008527 (PMC7012447; doi:10.1371/journal.pgen.1008527)
Supplement: S7 Table — (XLSX) [file pgen.1008527.s007.xlsx]

## Sheet: Sheet1
Primer / Probe	Primer / Probe Sequence
KCNIP4 Forward	CATCAAGGGTCTTTCCATT
KCNIP4 Reverse	TGGTGAGGCATTTCTTACTT
KCNIP4 HEX (Variant Probe)	AACTCAACTGGGCATTTAACTTGTAT
KCNIP4 FAM (Reference Probe)	AACTCAACCGGGCATTTAACTT
