# Supplementary material for: Characterisation of canine KCNIP4: A novel gene for cerebellar ataxia identified by whole-genome sequencing two affected Norwegian Buhund dogs
Source: PLoS Genet. 2020 Jan 30;16(1):e1008527. doi: 10.1371/journal.pgen.1008527 (PMC7012447; doi:10.1371/journal.pgen.1008527)
Supplement: S8 Table — (XLSX) [file pgen.1008527.s008.xlsx]

## Sheet: Sheet1
Transcript	Forward Primer
KCNIP4-1a	CCACAGGCGGTTTCCTCTAC
KCNIP4-1aΔ2	GAGCTCCACAGGCGACAG
KCNIP4-1bΔ2	TCATACAGACAGCGTGGAAGA
KCNIP4-1dΔ2	TTGAAGCAGGTTTAGAAGACAGC
KCNIP4-1eΔ2	TCGACTTCTCGGAAGACAGC
